# Supplementary material for: Conditioned culture medium of bone marrow mesenchymal stem cells promotes phenotypic transformation of microglia by regulating mitochondrial autophagy
Source: PeerJ. 2024 Jul 4;12:e17664. doi: 10.7717/peerj.17664 (PMC11227809; doi:10.7717/peerj.17664)
Supplement: Data S1 [file peerj-12-17664-s001.zip]

Archive with 49 entries (37 files):
- raw data1/1.Rt-qPCR/
- raw data1/1.Rt-qPCR/curve/
- raw data1/1.Rt-qPCR/curve/Arg-1/
- raw data1/1.Rt-qPCR/curve/Arg-1/Linear.jpg
- raw data1/1.Rt-qPCR/curve/Arg-1/Log.jpg
- raw data1/1.Rt-qPCR/curve/Arg-1/Melt Curve.jpg
- raw data1/1.Rt-qPCR/curve/CD206/
- raw data1/1.Rt-qPCR/curve/CD206/Linear.jpg
- raw data1/1.Rt-qPCR/curve/CD206/Log.jpg
- raw data1/1.Rt-qPCR/curve/CD206/Melt Curve.jpg
- raw data1/1.Rt-qPCR/curve/GAPDH/
- raw data1/1.Rt-qPCR/curve/GAPDH/Linrear.jpg
- raw data1/1.Rt-qPCR/curve/GAPDH/Log.jpg
- raw data1/1.Rt-qPCR/curve/GAPDH/Melt Curve.jpg
- raw data1/1.Rt-qPCR/curve/iNOS/
- raw data1/1.Rt-qPCR/curve/iNOS/Linear.jpg
- raw data1/1.Rt-qPCR/curve/iNOS/Log.jpg
- raw data1/1.Rt-qPCR/curve/iNOS/Melt Curve.jpg
- raw data1/1.Rt-qPCR/curve/P2RY12/
- raw data1/1.Rt-qPCR/curve/P2RY12/Linear.jpg
- raw data1/1.Rt-qPCR/curve/P2RY12/Log.jpg
- raw data1/1.Rt-qPCR/curve/P2RY12/Melt Curve.jpg
- raw data1/1.Rt-qPCR/curve/TNF-a┴/
- raw data1/1.Rt-qPCR/curve/TNF-a┴/Linear.jpg
- raw data1/1.Rt-qPCR/curve/TNF-a┴/Log.jpg
- raw data1/1.Rt-qPCR/curve/TNF-a┴/Melt Curve.jpg
- raw data1/1.Rt-qPCR/primer/
- raw data1/1.Rt-qPCR/primer/Arg-1.docx
- raw data1/1.Rt-qPCR/primer/CD206.docx
- raw data1/1.Rt-qPCR/primer/GAPDH for mouse.docx
- raw data1/1.Rt-qPCR/primer/iNOS.docx
- raw data1/1.Rt-qPCR/primer/P2RY12.docx
- raw data1/1.Rt-qPCR/primer/TNF-a┴.docx
- raw data1/2. ELISA/
- raw data1/2. ELISA/analysis.xlsx
- raw data1/3. ATP/
- raw data1/3. ATP/ATP content detection.xlsx
- raw data1/4. WB/
- raw data1/4. WB/1 AMPK.tif
- raw data1/4. WB/1 GAPDH.tif
- raw data1/4. WB/1 LC3B.tif
- raw data1/4. WB/1 P62.tif
- raw data1/4. WB/1 Parkin.tif
- raw data1/4. WB/AMPK.tif
- raw data1/4. WB/analysis.xlsx
- raw data1/4. WB/GAPDH.tif
- raw data1/4. WB/LC3B.tif
- raw data1/4. WB/P62.tif
- raw data1/4. WB/Parkin.tif
