# Supplementary material for: Conditioned culture medium of bone marrow mesenchymal stem cells promotes phenotypic transformation of microglia by regulating mitochondrial autophagy
Source: PeerJ. 2024 Jul 4;12:e17664. doi: 10.7717/peerj.17664 (PMC11227809; doi:10.7717/peerj.17664)
Supplement: Data S1 [file peerj-12-17664-s001.zip › raw data1/2. ELISA/analysis.xlsx]

## Sheet: TNF-α
								Standard substance concentration pg/ml	blank	Standard substance	Corrected OD value
								0	0.0364	0.0587	0.0223
								40		0.5004	0.464
								80		0.6245	0.5881
								160		1.0242	0.9878
								320		1.7254	1.689
								640		3.1258	3.0894
		BV2-1	BV2-2	BV2-3	BV2 + LPS-1	BV2 + LPS-2	BV2 + LPS-3	BV2 + LPS+BMSC-CM-1	BV2 + LPS+BMSC-CM-2	BV2 + LPS+BMSC-CM-3
	OD：450nm	0.3614	0.3634	0.3582	0.5825	0.5842	0.5663	0.4927	0.5025	0.4826
		0.3775	0.3702	0.3682	0.5928	0.6264	0.6191	0.5028	0.4835	0.5271
		0.3636	0.3749	0.3783	0.6094	0.5584	0.5666	0.4971	0.5201	0.4966
	Corrected OD value	0.325	0.327	0.3218	0.5461	0.5478	0.5299	0.4563	0.4661	0.4462
		0.3411	0.3338	0.3318	0.5564	0.59	0.5827	0.4664	0.4471	0.4907
		0.3272	0.3385	0.3419	0.573	0.522	0.5302	0.4607	0.4837	0.4602
	Group	BV2-1	BV2-2	BV2-3	BV2 + LPS -1	BV2 + LPS -2	BV2 + LPS -3	BV2 + LPS+BMSC-CM-1	BV2 + LPS+BMSC-CM-2	BV2 + LPS+BMSC-CM-3
	content（pg/ml）	28.9565	29.3913	28.2609	77.0217	77.3913	73.5	57.5	59.6304	55.3043
		32.4565	30.8696	30.4348	79.2609	86.5652	84.9783	59.6957	55.5	64.9783
		29.4348	31.8913	32.6304	82.8696	71.7826	73.5652	58.4565	63.4565	58.3478
	mean	30.2826	30.7174	30.442	79.7174	78.5797	77.3478	58.5507	59.529	59.5435
	SD	1.89779	1.25693	2.18479	2.95052	7.46261	6.60823	1.10085	3.97923	4.94655

## Sheet: IL-6
								Standard substance concentration pg/ml	blank	Standard substance	Corrected OD value
								0	0.0241	0.0754	0.0513
								7.5		0.3011	0.277
								15		0.5241	0.5
								30		0.7908	0.7667
								60		1.3853	1.3612
								120		2.4821	2.458
		BV2-1	BV2-2	BV2-3	BV2 + LPS-1	BV2 + LPS-2	BV2 + LPS-3	BV2 + LPS+BMSC-CM-1	BV2 + LPS+BMSC-CM-2	BV2 + LPS+BMSC-CM-3
	OD：450nm	0.4388	0.4063	0.4411	0.6859	0.6507	0.6976	0.5411	0.5018	0.5467
		0.4183	0.4355	0.4255	0.6403	0.6968	0.6484	0.5144	0.5158	0.5152
		0.3931	0.4184	0.3994	0.6707	0.6769	0.6417	0.5283	0.5508	0.517
	Corrected OD value	0.4147	0.3822	0.417	0.6618	0.6266	0.6735	0.517	0.4777	0.5226
		0.3942	0.4114	0.4014	0.6162	0.6727	0.6243	0.4903	0.4917	0.4911
		0.369	0.3943	0.3753	0.6466	0.6528	0.6176	0.5042	0.5267	0.4929
	Group	BV2-1	BV2-2	BV2-3	BV2 + LPS -1	BV2 + LPS -2	BV2 + LPS -3	BV2 + LPS+BMSC-CM-1	BV2 + LPS+BMSC-CM-2	BV2 + LPS+BMSC-CM-3
	content（pg/ml）	13.8776	12.2194	13.9949	26.4847	24.6888	27.0816	19.0969	17.0918	19.3827
		12.8316	13.7092	13.199	24.1582	27.0408	24.5714	17.7347	17.8061	17.7755
		11.5459	12.8367	11.8673	25.7092	26.0255	24.2296	18.4439	19.5918	17.8673
	mean	12.7517	12.9218	13.0204	25.4507	25.9184	25.2942	18.4252	18.1633	18.3418
	SD	1.16787	0.748529	1.07496	1.18461	1.17968	1.55735	0.681315	1.2877	0.902542

## Sheet: TGF-β
								Standard substance concentration pg/ml	blank	Standard substance	Corrected OD value
								0	0.0521	0.0802	0.0281
								50		0.4912	0.4391
								100		0.6814	0.6293
								200		1.1125	1.0604
								400		1.8664	1.8143
								800		3.3015	3.2494
		BV2-1	BV2-2	BV2-3	BV2 + LPS-1	BV2 + LPS-2	BV2 + LPS-3	BV2 + LPS+BMSC-CM-1	BV2 + LPS+BMSC-CM-2	BV2 + LPS+BMSC-CM-3
	OD：450nm	0.7268	0.7203	0.7241	0.4752	0.4863	0.4532	0.5985	0.6259	0.5985
		0.7137	0.7206	0.7201	0.4539	0.4754	0.4885	0.6086	0.6035	0.5859
		0.7001	0.7537	0.7181	0.4675	0.4568	0.4897	0.6152	0.6032	0.6243
	Corrected OD value	0.6747	0.6682	0.672	0.4231	0.4342	0.4011	0.5464	0.5738	0.5464
		0.6616	0.6685	0.668	0.4018	0.4233	0.4364	0.5565	0.5514	0.5338
		0.648	0.7016	0.666	0.4154	0.4047	0.4376	0.5631	0.5511	0.5722
	Group	BV2-1	BV2-2	BV2-3	BV2 + LPS -1	BV2 + LPS -2	BV2 + LPS -3	BV2 + LPS+BMSC-CM-1	BV2 + LPS+BMSC-CM-2	BV2 + LPS+BMSC-CM-3
	content（pg/ml）	121.846	120.179	121.154	57.3333	60.1795	51.6923	88.9487	95.9744	88.9487
		118.487	120.256	120.128	51.8718	57.3846	60.7436	91.5385	90.2308	85.7179
		115	128.744	119.615	55.359	52.6154	61.0513	93.2308	90.1538	95.5641
	mean	118.444	123.06	120.299	54.8547	56.7265	57.8291	91.2393	92.1197	90.0769
	SD	3.42328	4.92243	0.783346	2.76547	3.82476	5.31681	2.15664	3.33849	5.0191

## Sheet: IL-10
								Standard substance concentration pg/ml	blank	Standard substance	Corrected OD value
								0	0.0332	0.0698	0.0366
								25		0.3465	0.3133
								50		0.5353	0.5021
								100		0.9001	0.8669
								200		1.5648	1.5316
								400		2.8652	2.832
		BV2-1	BV2-2	BV2-3	BV2 + LPS-1	BV2 + LPS-2	BV2 + LPS-3	BV2 + LPS+BMSC-CM-1	BV2 + LPS+BMSC-CM-2	BV2 + LPS+BMSC-CM-3
	OD：450nm	0.4987	0.4518	0.4997	0.3056	0.3071	0.2979	0.3887	0.3636	0.3632
		0.4895	0.4882	0.4766	0.2961	0.2936	0.2944	0.3667	0.3992	0.3937
		0.4794	0.4694	0.4673	0.2978	0.3179	0.2969	0.3812	0.3959	0.3972
	Corrected OD value	0.4655	0.4186	0.4665	0.2724	0.2739	0.2647	0.3555	0.3304	0.33
		0.4563	0.455	0.4434	0.2629	0.2604	0.2612	0.3335	0.366	0.3605
		0.4462	0.4362	0.4341	0.2646	0.2847	0.2637	0.348	0.3627	0.364
	Group	BV2-1	BV2-2	BV2-3	BV2 + LPS -1	BV2 + LPS -2	BV2 + LPS -3	BV2 + LPS+BMSC-CM-1	BV2 + LPS+BMSC-CM-2	BV2 + LPS+BMSC-CM-3
	content（pg/ml）	49.3088	42.4118	49.4559	20.9118	21.1324	19.7794	33.1324	29.4412	29.3824
		47.9559	47.7647	46.0588	19.5147	19.1471	19.2647	29.8971	34.6765	33.8676
		46.4706	45	44.6912	19.7647	22.7206	19.6324	32.0294	34.1912	34.3824
	mean	47.9118	45.0588	46.7353	20.0637	21	19.5588	31.6863	32.7696	32.5441
	SD	1.41963	2.67696	2.45333	0.744985	1.79044	0.265114	1.64472	2.8927	2.75024
