# Supplementary material for: Conditioned culture medium of bone marrow mesenchymal stem cells promotes phenotypic transformation of microglia by regulating mitochondrial autophagy
Source: PeerJ. 2024 Jul 4;12:e17664. doi: 10.7717/peerj.17664 (PMC11227809; doi:10.7717/peerj.17664)
Supplement: Data S1 [file peerj-12-17664-s001.zip › raw data1/3. ATP/ATP content detection.xlsx]

## Sheet: Result sheet
		Blank hole fluorescence value	Standard substance concentration（μmol/L）	fluorescence value	Corrected fluorescence value
		108	0	159	51
			0.5	21571	21463
			1	34895	34787
			2	59847	59739
			2.5	75482	75374
			3	90548	90440
			4	117589	117481
			5	142246	142138
			BV2-1	BV2-2	BV2-3	BV2+LPS-1	BV2+LPS-2	BV2+LPS-3	BV2+LPS+BMSC-CM-1	BV2+LPS+BMSC-CM-2	BV2+LPS+BMSC-CM-3
		fluorescence value	69395	63381	64178	40405	39530	40263	54746	54221	53337
			64217	68175	69359	38549	40268	37563	50076	54646	51265
			67679	68305	65024	40027	41571	39476	50412	52137	50044
		Corrected fluorescence value	69287	63273	64070	40297	39422	40155	54638	54113	53229
			64109	68067	69251	38441	40160	37455	49968	54538	51157
			67571	68197	64916	39919	41463	39368	50304	52029	49936
		ATP content（μmol/L）	2.30732	2.09219	2.1207	1.2703	1.239	1.26522	1.7833	1.76452	1.7329
			2.1221	2.26368	2.30603	1.20391	1.2654	1.16864	1.61625	1.77972	1.65878
			2.24594	2.26833	2.15096	1.25678	1.31201	1.23707	1.62827	1.68997	1.6151
		Mean	2.22512	2.20807	2.19257	1.24366	1.27213	1.22364	1.67594	1.74474	1.66893
		SD	0.0943518	0.100379	0.0994244	0.0350858	0.0369684	0.049672	0.0931731	0.0480345	0.0595502
