# Supplementary material for: Conditioned culture medium of bone marrow mesenchymal stem cells promotes phenotypic transformation of microglia by regulating mitochondrial autophagy
Source: PeerJ. 2024 Jul 4;12:e17664. doi: 10.7717/peerj.17664 (PMC11227809; doi:10.7717/peerj.17664)
Supplement: Data S1 [file peerj-12-17664-s001.zip › raw data1/4. WB/analysis.xlsx]

## Sheet: Sheet1
	LC3 I	165.98	68.213	94.642	162.03	65.835	98.244	166.04	70.167	92.14
	LC3 II	20.949	102.66	52.94	18.239	109.52	53.106	18.821	103.75	56.373
	P62	376.36	125.83	236.47	345.55	144.37	250.6	360.35	162.94	258.48
	Parkin	224.81	451.54	345.31	233.22	448.2	366.42	245.1	468.46	355.69
	AMPK	164.03	471.73	280.19	208.73	504.22	306.3	179.69	487.89	314.7
	GAPDH	1253.6	1279.5	1276.7	1214.5	1250	1281.2	1229.6	1268.5	1258.1
	groups	BV2	BV2 + LPS（200ng/ml）	BV2 + LPS（200ng/ml） + BMSC-CM	BV2	BV2 + LPS（200ng/ml）	BV2 + LPS（200ng/ml） + BMSC-CM	BV2	BV2 + LPS（200ng/ml）	BV2 + LPS（200ng/ml） + BMSC-CM
	LC3 II/LC3 I	0.126214	1.50499	0.559371	0.112566	1.66355	0.540552	0.113352	1.47862	0.611819
	P62/GAPDH	0.300223	0.0983431	0.18522	0.28452	0.115496	0.195598	0.293063	0.128451	0.205453
	Parkin/GAPDH	0.179332	0.352903	0.270471	0.19203	0.35856	0.285998	0.199333	0.369302	0.28272
	AMPK/GAPDH	0.130847	0.368683	0.219464	0.171865	0.403376	0.239073	0.146137	0.38462	0.250139
