# Supplementary material for: Conditioned culture medium of bone marrow mesenchymal stem cells promotes phenotypic transformation of microglia by regulating mitochondrial autophagy
Source: PeerJ. 2024 Jul 4;12:e17664. doi: 10.7717/peerj.17664 (PMC11227809; doi:10.7717/peerj.17664)
Supplement: Data S2 [file peerj-12-17664-s002.zip]

Archive with 95 entries (74 files):
- raw data2/double staining+confocal/
- raw data2/double staining+confocal/BV2_0001.tif.frames/
- raw data2/double staining+confocal/BV2_0001.tif.frames/BV2_0001_C001T001.tif
- raw data2/double staining+confocal/BV2_0001.tif.frames/BV2_0001_C002T001.tif
- raw data2/double staining+confocal/BV2_0001.tif.frames/BV2_0001_C003T001.tif
- raw data2/double staining+confocal/BV2_0001.tif.frames/BV2_0001_T001.tif
- raw data2/double staining+confocal/BV2_0002.tif.frames/
- raw data2/double staining+confocal/BV2_0002.tif.frames/BV2_0002_C001T001.tif
- raw data2/double staining+confocal/BV2_0002.tif.frames/BV2_0002_C002T001.tif
- raw data2/double staining+confocal/BV2_0002.tif.frames/BV2_0002_C003T001.tif
- raw data2/double staining+confocal/BV2_0002.tif.frames/BV2_0002_T001.tif
- raw data2/double staining+confocal/BV2_0003.tif.frames/
- raw data2/double staining+confocal/BV2_0003.tif.frames/BV2_0003_C001T001.tif
- raw data2/double staining+confocal/BV2_0003.tif.frames/BV2_0003_C002T001.tif
- raw data2/double staining+confocal/BV2_0003.tif.frames/BV2_0003_C003T001.tif
- raw data2/double staining+confocal/BV2_0003.tif.frames/BV2_0003_T001.tif
- raw data2/double staining+confocal/BV2+LPS_0001.tif.frames/
- raw data2/double staining+confocal/BV2+LPS_0001.tif.frames/BV2+LPS_0001_C001T001.tif
- raw data2/double staining+confocal/BV2+LPS_0001.tif.frames/BV2+LPS_0001_C002T001.tif
- raw data2/double staining+confocal/BV2+LPS_0001.tif.frames/BV2+LPS_0001_C003T001.tif
- raw data2/double staining+confocal/BV2+LPS_0001.tif.frames/BV2+LPS_0001_T001.tif
- raw data2/double staining+confocal/BV2+LPS_0002.tif.frames/
- raw data2/double staining+confocal/BV2+LPS_0002.tif.frames/BV2+LPS_0002_C001T001.tif
- raw data2/double staining+confocal/BV2+LPS_0002.tif.frames/BV2+LPS_0002_C002T001.tif
- raw data2/double staining+confocal/BV2+LPS_0002.tif.frames/BV2+LPS_0002_C003T001.tif
- raw data2/double staining+confocal/BV2+LPS_0002.tif.frames/BV2+LPS_0002_T001.tif
- raw data2/double staining+confocal/BV2+LPS_0003.tif.frames/
- raw data2/double staining+confocal/BV2+LPS_0003.tif.frames/BV2+LPS_0003_C001T001.tif
- raw data2/double staining+confocal/BV2+LPS_0003.tif.frames/BV2+LPS_0003_C002T001.tif
- raw data2/double staining+confocal/BV2+LPS_0003.tif.frames/BV2+LPS_0003_C003T001.tif
- raw data2/double staining+confocal/BV2+LPS_0003.tif.frames/BV2+LPS_0003_T001.tif
- raw data2/double staining+confocal/BV2+LPS+BMSC-CM_0001.tif.frames/
- raw data2/double staining+confocal/BV2+LPS+BMSC-CM_0001.tif.frames/BV2+LPS+BMSC-CM_0001_C001T001.tif
- raw data2/double staining+confocal/BV2+LPS+BMSC-CM_0001.tif.frames/BV2+LPS+BMSC-CM_0001_C002T001.tif
- raw data2/double staining+confocal/BV2+LPS+BMSC-CM_0001.tif.frames/BV2+LPS+BMSC-CM_0001_C003T001.tif
- raw data2/double staining+confocal/BV2+LPS+BMSC-CM_0001.tif.frames/BV2+LPS+BMSC-CM_0001_T001.tif
- raw data2/double staining+confocal/BV2+LPS+BMSC-CM_0002.tif.frames/
- raw data2/double staining+confocal/BV2+LPS+BMSC-CM_0002.tif.frames/BV2+LPS+BMSC-CM_0002_C001T001.tif
- raw data2/double staining+confocal/BV2+LPS+BMSC-CM_0002.tif.frames/BV2+LPS+BMSC-CM_0002_C002T001.tif
- raw data2/double staining+confocal/BV2+LPS+BMSC-CM_0002.tif.frames/BV2+LPS+BMSC-CM_0002_C003T001.tif
- raw data2/double staining+confocal/BV2+LPS+BMSC-CM_0002.tif.frames/BV2+LPS+BMSC-CM_0002_T001.tif
- raw data2/double staining+confocal/BV2+LPS+BMSC-CM_0003.tif.frames/
- raw data2/double staining+confocal/BV2+LPS+BMSC-CM_0003.tif.frames/BV2+LPS+BMSC-CM_0003_C001T001.tif
- raw data2/double staining+confocal/BV2+LPS+BMSC-CM_0003.tif.frames/BV2+LPS+BMSC-CM_0003_C002T001.tif
- raw data2/double staining+confocal/BV2+LPS+BMSC-CM_0003.tif.frames/BV2+LPS+BMSC-CM_0003_C003T001.tif
- raw data2/double staining+confocal/BV2+LPS+BMSC-CM_0003.tif.frames/BV2+LPS+BMSC-CM_0003_T001.tif
- raw data2/JC1/
- raw data2/JC1/Analysis.xlsx
- raw data2/JC1/result.docx
- raw data2/JC1/Tube1.fcs
- raw data2/JC1/Tube2.fcs
- raw data2/JC1/Tube3.fcs
- raw data2/JC1/Tube4.fcs
- raw data2/JC1/Tube5.fcs
- raw data2/JC1/Tube6.fcs
- raw data2/JC1/Tube7.fcs
- raw data2/JC1/Tube8.fcs
- raw data2/JC1/Tube9.fcs
- raw data2/ROS+confocal/
- raw data2/ROS+confocal/BV2_0001.tif.frames/
- raw data2/ROS+confocal/BV2_0001.tif.frames/BV2_0001_C001T001.tif
- raw data2/ROS+confocal/BV2_0001.tif.frames/BV2_0001_C002T001.tif
- raw data2/ROS+confocal/BV2_0001.tif.frames/BV2_0001_T001.tif
- raw data2/ROS+confocal/BV2_0002.tif.frames/
- raw data2/ROS+confocal/BV2_0002.tif.frames/BV2_0002_C001T001.tif
- raw data2/ROS+confocal/BV2_0002.tif.frames/BV2_0002_C002T001.tif
- raw data2/ROS+confocal/BV2_0002.tif.frames/BV2_0002_T001.tif
- raw data2/ROS+confocal/BV2_0003.tif.frames/
- raw data2/ROS+confocal/BV2_0003.tif.frames/BV2_0003_C001T001.tif
- raw data2/ROS+confocal/BV2_0003.tif.frames/BV2_0003_C002T001.tif
- raw data2/ROS+confocal/BV2_0003.tif.frames/BV2_0003_T001.tif
- raw data2/ROS+confocal/BV2+LPS_0001.tif.frames/
- raw data2/ROS+confocal/BV2+LPS_0001.tif.frames/BV2+LPS_0001_C001T001.tif
- raw data2/ROS+confocal/BV2+LPS_0001.tif.frames/BV2+LPS_0001_C002T001.tif
- raw data2/ROS+confocal/BV2+LPS_0001.tif.frames/BV2+LPS_0001_T001.tif
- raw data2/ROS+confocal/BV2+LPS_0002.tif.frames/
- raw data2/ROS+confocal/BV2+LPS_0002.tif.frames/BV2+LPS_0002_C001T001.tif
- raw data2/ROS+confocal/BV2+LPS_0002.tif.frames/BV2+LPS_0002_C002T001.tif
- raw data2/ROS+confocal/BV2+LPS_0002.tif.frames/BV2+LPS_0002_T001.tif
- raw data2/ROS+confocal/BV2+LPS_0003.tif.frames/
- raw data2/ROS+confocal/BV2+LPS_0003.tif.frames/BV2+LPS_0003_C001T001.tif
- raw data2/ROS+confocal/BV2+LPS_0003.tif.frames/BV2+LPS_0003_C002T001.tif
- raw data2/ROS+confocal/BV2+LPS_0003.tif.frames/BV2+LPS_0003_T001.tif
- raw data2/ROS+confocal/BV2+LPS+BMSC-CM_0001.tif.frames/
- raw data2/ROS+confocal/BV2+LPS+BMSC-CM_0001.tif.frames/BV2+LPS+BMSC-CM_0001_C001T001.tif
- raw data2/ROS+confocal/BV2+LPS+BMSC-CM_0001.tif.frames/BV2+LPS+BMSC-CM_0001_C002T001.tif
- raw data2/ROS+confocal/BV2+LPS+BMSC-CM_0001.tif.frames/BV2+LPS+BMSC-CM_0001_T001.tif
- raw data2/ROS+confocal/BV2+LPS+BMSC-CM_0002.tif.frames/
- raw data2/ROS+confocal/BV2+LPS+BMSC-CM_0002.tif.frames/BV2+LPS+BMSC-CM_0002_C001T001.tif
- raw data2/ROS+confocal/BV2+LPS+BMSC-CM_0002.tif.frames/BV2+LPS+BMSC-CM_0002_C002T001.tif
- raw data2/ROS+confocal/BV2+LPS+BMSC-CM_0002.tif.frames/BV2+LPS+BMSC-CM_0002_T001.tif
- raw data2/ROS+confocal/BV2+LPS+BMSC-CM_0003.tif.frames/
- raw data2/ROS+confocal/BV2+LPS+BMSC-CM_0003.tif.frames/BV2+LPS+BMSC-CM_0003_C001T001.tif
- raw data2/ROS+confocal/BV2+LPS+BMSC-CM_0003.tif.frames/BV2+LPS+BMSC-CM_0003_C002T001.tif
- raw data2/ROS+confocal/BV2+LPS+BMSC-CM_0003.tif.frames/BV2+LPS+BMSC-CM_0003_T001.tif
