# Supplementary material for: Conditioned culture medium of bone marrow mesenchymal stem cells promotes phenotypic transformation of microglia by regulating mitochondrial autophagy
Source: PeerJ. 2024 Jul 4;12:e17664. doi: 10.7717/peerj.17664 (PMC11227809; doi:10.7717/peerj.17664)
Supplement: Data S2 [file peerj-12-17664-s002.zip › raw data2/JC1/Analysis.xlsx]

## Sheet: Sheet1
	Group	green fluorescence(%)
	BV2	4.59
		4.88
		4.32
	BV2 + LPS（200ng/ml）	22.12
		22.65
		22.68
	BV2 + LPS（200ng/ml） + BMSC-CM	8.42
		8.11
		8.1
