# Supplementary material for: Conditioned culture medium of bone marrow mesenchymal stem cells promotes phenotypic transformation of microglia by regulating mitochondrial autophagy
Source: PeerJ. 2024 Jul 4;12:e17664. doi: 10.7717/peerj.17664 (PMC11227809; doi:10.7717/peerj.17664)
Supplement: Data S3 [file peerj-12-17664-s003.zip]

Archive with 41 entries (39 files):
- raw data3/apoptosis/
- raw data3/apoptosis/Analysis.xlsx
- raw data3/apoptosis/result.docx
- raw data3/apoptosis/Tube1.fcs
- raw data3/apoptosis/Tube2.fcs
- raw data3/apoptosis/Tube3.fcs
- raw data3/apoptosis/Tube4.fcs
- raw data3/apoptosis/Tube5.fcs
- raw data3/apoptosis/Tube6.fcs
- raw data3/apoptosis/Tube7.fcs
- raw data3/apoptosis/Tube8.fcs
- raw data3/apoptosis/Tube9.fcs
- raw data3/EDU/
- raw data3/EDU/BV2_C8-D1A (1).jpg
- raw data3/EDU/BV2_C8-D1A (2).jpg
- raw data3/EDU/BV2_C8-D1A (3).jpg
- raw data3/EDU/BV2_C8-D1A (4).jpg
- raw data3/EDU/BV2_C8-D1A (5).jpg
- raw data3/EDU/BV2_C8-D1A (6).jpg
- raw data3/EDU/BV2_C8-D1A (7).jpg
- raw data3/EDU/BV2_C8-D1A (8).jpg
- raw data3/EDU/BV2_C8-D1A (9).jpg
- raw data3/EDU/BV2+LPS_C8-D1A (1).jpg
- raw data3/EDU/BV2+LPS_C8-D1A (2).jpg
- raw data3/EDU/BV2+LPS_C8-D1A (3).jpg
- raw data3/EDU/BV2+LPS_C8-D1A (4).jpg
- raw data3/EDU/BV2+LPS_C8-D1A (5).jpg
- raw data3/EDU/BV2+LPS_C8-D1A (6).jpg
- raw data3/EDU/BV2+LPS_C8-D1A (7).jpg
- raw data3/EDU/BV2+LPS_C8-D1A (8).jpg
- raw data3/EDU/BV2+LPS_C8-D1A (9).jpg
- raw data3/EDU/BV2+LPS+BMSC-CM_C8-D1A (1).jpg
- raw data3/EDU/BV2+LPS+BMSC-CM_C8-D1A (2).jpg
- raw data3/EDU/BV2+LPS+BMSC-CM_C8-D1A (3).jpg
- raw data3/EDU/BV2+LPS+BMSC-CM_C8-D1A (4).jpg
- raw data3/EDU/BV2+LPS+BMSC-CM_C8-D1A (5).jpg
- raw data3/EDU/BV2+LPS+BMSC-CM_C8-D1A (6).jpg
- raw data3/EDU/BV2+LPS+BMSC-CM_C8-D1A (7).jpg
- raw data3/EDU/BV2+LPS+BMSC-CM_C8-D1A (8).jpg
- raw data3/EDU/BV2+LPS+BMSC-CM_C8-D1A (9).jpg
- raw data3/EDU/Edu analysis.xls
