# Supplementary material for: Conditioned culture medium of bone marrow mesenchymal stem cells promotes phenotypic transformation of microglia by regulating mitochondrial autophagy
Source: PeerJ. 2024 Jul 4;12:e17664. doi: 10.7717/peerj.17664 (PMC11227809; doi:10.7717/peerj.17664)
Supplement: Data S3 [file peerj-12-17664-s003.zip › raw data3/apoptosis/Analysis.xlsx]

## Sheet: Sheet1
	Group	UL(%)	UR(%)	LL(%)	LR(%)	Apoptosis(%)
	BV2/C8-D1A	1.46	1.01	97.41	0.12	1.13
		0.54	0.29	99.07	0.1	0.39
		1.51	1.14	97.29	0.07	1.21
	BV2+200ng/ml LPS/C8-D1A	5.98	11.72	66.37	15.93	27.65
		5.94	10.97	68.03	15.07	26.04
		6.12	11.69	65.9	16.29	27.98
	BV2+200ng/ml LPS+BMSC-CM/C8-D1A	3.07	3.15	83.97	9.81	12.96
		3.97	2.73	83.03	10.26	12.99
		4.99	2.62	84.07	8.31	10.93
