# Supplementary material for: Conditioned culture medium of bone marrow mesenchymal stem cells promotes phenotypic transformation of microglia by regulating mitochondrial autophagy
Source: PeerJ. 2024 Jul 4;12:e17664. doi: 10.7717/peerj.17664 (PMC11227809; doi:10.7717/peerj.17664)
Supplement: Data S3 [file peerj-12-17664-s003.zip › raw data3/EDU/Edu analysis.xls]

## Sheet: analysis
			Group	Proliferative cell	Total cell	Proliferation rate
			BV2_C8-D1A(1)	30	90	0.333333
			BV2_C8-D1A(2)	27	86	0.313953
			BV2_C8-D1A(3)	28	83	0.337349
			BV2+LPS_C8-D1A(1)	10	87	0.114943
			BV2+LPS_C8-D1A(2)	8	85	0.0941176
			BV2+LPS_C8-D1A(3)	9	90	0.1
			BV2+LPS+BMSC-CM_C8-D1A(1)	25	95	0.263158
			BV2+LPS+BMSC-CM_C8-D1A(2)	24	98	0.244898
			BV2+LPS+BMSC-CM_C8-D1A(3)	23	100	0.23
