# Supplementary material for: Conditioned culture medium of bone marrow mesenchymal stem cells promotes phenotypic transformation of microglia by regulating mitochondrial autophagy
Source: PeerJ. 2024 Jul 4;12:e17664. doi: 10.7717/peerj.17664 (PMC11227809; doi:10.7717/peerj.17664)
Supplement: Data S4 [file peerj-12-17664-s004.zip]

Archive with 11 entries (9 files):
- raw data4/migration/
- raw data4/migration/0h/
- raw data4/migration/0h/BV2_C8-D1A (1).jpg
- raw data4/migration/0h/BV2_C8-D1A (2).jpg
- raw data4/migration/0h/BV2_C8-D1A (3).jpg
- raw data4/migration/0h/BV2+LPS_C8-D1A (1).jpg
- raw data4/migration/0h/BV2+LPS_C8-D1A (2).jpg
- raw data4/migration/0h/BV2+LPS_C8-D1A (3).jpg
- raw data4/migration/0h/BV2+LPS+BMSC-CM_C8D1A (1).jpg
- raw data4/migration/0h/BV2+LPS+BMSC-CM_C8D1A (2).jpg
- raw data4/migration/0h/BV2+LPS+BMSC-CM_C8D1A (3).jpg
