# Supplementary material for: Conditioned culture medium of bone marrow mesenchymal stem cells promotes phenotypic transformation of microglia by regulating mitochondrial autophagy
Source: PeerJ. 2024 Jul 4;12:e17664. doi: 10.7717/peerj.17664 (PMC11227809; doi:10.7717/peerj.17664)
Supplement: Data S5 [file peerj-12-17664-s005.zip › raw data5/Anlysis-migration.xlsx]

## Sheet: data
			0h	1	2	3
			Group	Length(um)	Length(um)	Length(um)		M	SD
		C8-D1A	BV2_C8-D1A	957.5	980	989.5		975.667	16.4342	975.67	16.43	±	975.67±16.43
			BV2+LPS_C8-D1A	999.5	1007.5	1030		1012.33	15.814	1012.33	15.81	±	1012.33±15.81
			BV2+LPS+BMSC-CM_C8D1A	980	991.25	969.25		980.167	11.0009	980.17	11	±	980.17±11
			48h	1	2	3
			Group	Length(um)	Length(um)	Length(um)
		C8-D1A	BV2_C8-D1A	255	257.5	250		254.167	3.81881	254.17	3.82	±	254.17±3.82
			BV2+LPS_C8-D1A	470	475	481.25		475.417	5.63656	475.42	5.64	±	475.42±5.64
			BV2+LPS+BMSC-CM_C8D1A	308.75	305	314		309.25	4.52079	309.25	4.52	±	309.25±4.52
		C8-D1A	Group	Length(um)
		0h	BV2_C8-D1A	975.67±16.43
			BV2+LPS_C8-D1A	1012.33±15.81
			BV2+LPS+BMSC-CM_C8D1A	980.17±11
		48h	BV2_C8-D1A	254.17±3.82
			BV2+LPS_C8-D1A	475.42±5.64
			BV2+LPS+BMSC-CM_C8D1A	309.25±4.52
